# Supplementary material for: Photonic Dipstick Immunosensor to Detect Adulteration of Ewe, Goat, and Donkey Milk with Cow Milk through Bovine κ-Casein Detection
Source: Sensors (Basel). 2024 Aug 31;24(17):5688. doi: 10.3390/s24175688 (PMC11398010; doi:10.3390/s24175688)
Supplement: Supplementary file 1 [file sensors-24-05688-s001.zip]

Archive with 1 entries (1 files):
- sensors-3110092-supplementary.pdf
